# Supplementary material for: Association Between 24-Hour Movement Behaviors and Noncommunicable Chronic Diseases Among Adult and Older Adult Users of the Brazilian Community Health Promotion Program
Source: Healthcare (Basel). 2025 Aug 15;13(16):2016. doi: 10.3390/healthcare13162016 (PMC12385304; doi:10.3390/healthcare13162016)
Supplement: Supplementary file 1 [file healthcare-13-02016-s001.zip]

Archive with 1 entries (1 files):
- healthcare-3754428-supplementary.pdf
